# Supplementary material for: The Life Experience of Patients after the Implantation of Cardiovascular Implantable Electronic Devices: A Qualitative Meta-Synthesis
Source: Rev Cardiovasc Med. 2023 Oct 23;24(10):304. doi: 10.31083/j.rcm2410304 (PMC11273140; doi:10.31083/j.rcm2410304)
Supplement: Supplementary file 1 [file 2153-8174-24-10-304-s1.zip]

Archive with 1 entries (1 files):
- PRISMA checklist.pdf
